# Supplementary material for: Design and Preparation of a Biobased Colorimetric pH Indicator from Cellulose and Pigments of Bacterial Origin, for Potential Application as Smart Food Packaging
Source: Polymers (Basel). 2022 Sep 15;14(18):3869. doi: 10.3390/polym14183869 (PMC9506293; doi:10.3390/polym14183869)
Supplement: Supplementary file 1 [file polymers-14-03869-s001.zip]

Archive with 1 entries (1 files):
- polymers-1914411-SI.pdf
